# Supplementary material for: Dilp-2–mediated PI3-kinase activation coordinates reactivation of quiescent neuroblasts with growth of their glial stem cell niche
Source: PLoS Biol. 2020 May 28;18(5):e3000721. doi: 10.1371/journal.pbio.3000721 (PMC7282672; doi:10.1371/journal.pbio.3000721)
Supplement: S1 Data — (XLSX) [file pbio.3000721.s009.xlsx]

## Sheet: fig 1
	time	mean	SEM	N
Fig 1F	0 hrs	NA
	4 hrs	0.04895	0.004401	9
	12 hrs	0.08178	0.009793	8
	16 hrs	0.3162	0.01403	16
	20 hrs	0.4835	0.0424	8
	24 hrs	0.6066	0.03452	13
	24 hrs sucrose	0.04714	0.006258	5
Fig 1L	0 hrs	53438	2335	8
	4 hrs	55860	911.4	5
	12 hrs	60750	5736	8
	16 hrs	80820	3537	5
	20 hrs	105000	4509	3
	24 hrs	143750	8340	4
	24 hrs sucrose	59500	4114	5
Fig 1R	0 hrs	2196	199.8	7
	4 hrs	3166	295.3	7
	12 hrs	3751	350.2	6
	16 hrs	4638	374.8	6
	20 hrs	4492	354.6	7
	24 hrs	5844	350.7	8
	24 hrs sucrose	2719	145	3

## Sheet: fig 2
	genotype	mean	SEM	N
Fig 2E	control	107567	6762	6
	dp60	78900	305.5	3
	raptor RNAi	62267	6414	3
Fig 2H	control	0.6066	0.03452	13
	dp60	0.07472	0.007838	14
Fig 2I	control	6.377	0.1735	60
	dp60	5.21	0.1225	60
Fig. 2K	control	0.6923	0.007917	5
	dp60	0.508	0.03778	9

## Sheet: fig 3
	time	genotype	mean	SEM	N
Fig 3D	0 hrs		23500	1375	3
	24 hrs		92429	7696	7
	24 hrs sucrose		33010	1784	5
	24 hrs	dp60	42200	5537	3
Fig 3H	24 hrs		62017	1356	6
	24 hrs sucrose		23950	2058	6
	24 hrs	dp60	33275	849.9	4

## Sheet: fig 4
	genotype	mean	SEM	N
Fig 4D	control	0.6927	0.03457	18
	dp60	0.451	0.03233	26
	pten O/E	0.332	0.0132	22
	grim	0.05674	0.007118	15
Fig 4E	control EdU-	5.512	0.1959	16
	control EdU+	6.93	0.1651	44
	dp60 EdU-	5.053	0.1161	28
	dp60 EdU+	6.121	0.1431	32
	grim EdU-	5.087	0.1385	48
	grim EdU+	5.617	0.166	2
Fig 4H	control	0.5495	0.03579	18
	dp60	0.4892	0.04057	14
Fig 4I	cortex glia	0.451	0.03233	26
	trachea	0.508	0.03778	9
	cortex glia+trachea	0.187	0.061	5
Fig 4L	control	24.42	0.9806	12
	grim	3.25	0.75	4

## Sheet: fig 5
	genotype	mean	SEM	N
Fig 5A	control	0.5321	0.03522	6
	dilp1	0.3075	0.02599	14
	dilp2	0.2288	0.01597	14
	dilp3	0.5142	0.02256	9
	dilp4	0.4666	0.03338	20
	dilp5	0.5188	0.01783	5
	dilp6	0.4426	0.04089	15
	dilp7	0.3094	0.04177	12
	dilp2/df(3L)IIp2-3	0.191	0.023	6
Fig 5G	control	92429	7696	7
	dilp2	39930	3782	10
	dilp2/df(3L)IIp2-3	40500	7453	5
Fig 5J	control	5844	350.7	8
	dilp2	4590	452.9	7

## Sheet: fig 6 C,F,K
	genotype	mean	SEM	N
Fig 6C	control	107567	6762	6
	dilp6	90275	3061	4
Fig 6F	control	5844	350.7	8
	dilp6	4835	336.5	8
Fig 6K	UAS-dilp2	0.1726	0.02715	7
	dilp2GAL4,UAS-dilp2	0.4622	0.03546	7
	moodyGAL4,UAS-dilp2	0.481	0.0667	5
	NP0577GAL4,UAS-dilp2	0.2791	0.03661	6
	dilp2GAL4,UAS-dilp6	0.1302	0.005807	8

## Sheet: fig 6G and 6H
6G					6H					Calculations, data in G and H are normalized to Dilp6 mRNA in WT brains
RT-qPCR, dilp2 mRNA in WT and dilp2 mutant brains					RT-qPCR, dilp6 mRNA in WT and dilp2 mutant brains					RT-qPCR, Dilp6, 7/24/2019									RT-qPCR, Dilp2, 8/6/2019
										Target	Sample	Ct	average	dCt	ddCt	average	noramalize		Target	Sample	Ct	average	dCt	ddCt	normalize
WT	dilp2 mutant				WT	dilp2 mutant				dilp6	OR2	31.23	31.17	-8.87333	0.00213236	0.00178586	1.19402		dilp2	OR2	26.1777	26.1597	-2.78111	0.145479	81.4617
81.4617	1.57257				1.19402	1.19955				dilp6	OR2	31.36							dilp2	OR2	26.1978
75.3175	1.24567				0.856088	0.78232				dilp6	OR2	30.92							dilp2	OR2	26.1035
89.8676	1.70159				0.949889	0.866035				GAPDH	OR2	22.22	22.2967						GAPDH	OR2	23.3171	23.3786
										GAPDH	OR2	22.2							GAPDH	OR2	23.2467
										GAPDH	OR2	22.47							GAPDH	OR2	23.572
										dilp6	OR3	32.41	32.2567	-9.35333	0.00152885		0.856088		dilp2	OR3	27.0973	27.1825	-2.89425	0.134507	75.3175
										dilp6	OR3	32.39							dilp2	OR3	27.2546
										dilp6	OR3	31.97							dilp2	OR3	27.1955
										GAPDH	OR3	23.01	22.9033						GAPDH	OR3	24.2329	24.2882
										GAPDH	OR3	22.61							GAPDH	OR3	24.0371
										GAPDH	OR3	23.09							GAPDH	OR3	24.5946
										dilp6	OR4	31.92	31.8033	-9.20333	0.00169637		0.949889		dilp2	OR4	27.0866	27.0657	-2.63944	0.160491	89.8676
										dilp6	OR4	32.01							dilp2	OR4	27.0855
										dilp6	OR4	31.48							dilp2	OR4	27.0251
										GAPDH	OR4	22.31	22.6						GAPDH	OR4	24.3115	24.4263
										GAPDH	OR4	22.48							GAPDH	OR4	24.2349
										GAPDH	OR4	23.01							GAPDH	OR4	24.7324
										dilp6	dilp2 1	32.19	32.29	-8.86667	0.00214224		1.19955		dilp2	dilp2 1	33.8617	32.9923	-8.47604	0.00280839	1.57257
										dilp6	dilp2 1	32.35							dilp2	dilp2 1	33.2634
										dilp6	dilp2 1	32.33							dilp2	dilp2 1	31.8517
										GAPDH	dilp2 1	23.5	23.4233						GAPDH	dilp2 1	24.3925	24.5162
										GAPDH	dilp2 1	23.29							GAPDH	dilp2 1	24.0218
										GAPDH	dilp2 1	23.48							GAPDH	dilp2 1	25.1345
										dilp6	dilp2 2	32.08	32.0333	-9.48333	0.00139712		0.78232		dilp2	dilp2 2	33.0297	32.8406	-8.81225	0.00222459	1.24567
										dilp6	dilp2 2	32.24							dilp2	dilp2 2	33.3068
										dilp6	dilp2 2	31.78							dilp2	dilp2 2	32.1852
										GAPDH	dilp2 2	22.44	22.55						GAPDH	dilp2 2	23.733	24.0283
										GAPDH	dilp2 2	22.44							GAPDH	dilp2 2	23.8027
										GAPDH	dilp2 2	22.77							GAPDH	dilp2 2	24.5492
										dilp6	dilp2 3	33.04	32.7267	-9.33667	0.00154662		0.866035		dilp2	dilp2 3	33.9522	33.5661	-8.36228	0.0030388	1.70159
										dilp6	dilp2 3	32.67							dilp2	dilp2 3	33.7585
										dilp6	dilp2 3	32.47							dilp2	dilp2 3	32.9876
										GAPDH	dilp2 3	23.45	23.39						GAPDH	dilp2 3	24.9766	25.2038
										GAPDH	dilp2 3	23.3							GAPDH	dilp2 3	25.0031
										GAPDH	dilp2 3	23.42							GAPDH	dilp2 3	25.6318

## Sheet: fig 6J
Dilp6HF in WT and dilp2 mutant brain, normalized to protein
				Calculations
					Dilp6HF	total protein
assay date	WT	dilp2 mutant		genotype	fg/µL	µg/µL	fg/µg
2019-08-01	4.7762	1.77136		WT	0.260058	0.0544487	4.7762
2019-08-01	4.98919	1.92625		WT	0.267362	0.0535881	4.98919
2019-08-01	4.81549	1.70974		WT	0.331091	0.0687555	4.81549
2019-08-01	4.79523	1.1309		WT	0.363743	0.0758551	4.79523
2019-08-23	4.6	n.d.		WT	0.407551	0.0885975	4.60003
2019-08-23	0.98	n.d.		WT	0.0780213	0.0795247	0.981096
2019-08-23	1.99	n.d.		WT	0.0878218	0.0440745	1.99258
2019-08-23	1.44	n.d.		WT	0.0899205	0.0623404	1.44241
				dilp2 mut	0.0352833	0.0199187	1.77136
				dilp2 mut	0.0798099	0.0414327	1.92625
				dilp2 mut	0.0612756	0.0358391	1.70974
				dilp2 mut	0.0686925	0.0607415	1.1309
				dilp2 mut	n.d.	0.0273108	n.d.
				dilp2 mut	n.d.	0.0534478	n.d.
				dilp2 mut	n.d.	0.0518255	n.d.
				dilp2 mut	n.d.	0.0574735	n.d.

## Sheet: fig 6I
Dilp2HF and Dilp6HF protein in WT brain
				Calculations
				Dilp2HF	total protein			Dilp6HF	total protein
assay date	Dilp2HF	Dilp6HF		fg/µL	µg/µL	fg/µg		fg/µL	µg/µL	fg/µg
2019-08-01	276.269	4.7762		4.26962	0.0154546	276.269		0.260058	0.0544487	4.7762
	215.868	4.98919		4.23015	0.019596	215.868		0.267362	0.0535881	4.98919
	256.683	4.81549		3.29044	0.0128191	256.683		0.331091	0.0687555	4.81549
	236.921	4.79523		3.72523	0.0157235	236.921		0.363743	0.0758551	4.79523
		4.60003						0.407551	0.0885975	4.60003
		0.981096						0.0780213	0.0795247	0.981096
		1.99258						0.0878218	0.0440745	1.99258
		1.44241						0.0899205	0.0623404	1.44241

## Sheet: fig 7C
	FH			4 hrs			8 hrs			16 hrs			20 hrs			24 hrs			72 hrs
	NB area	ensheathment		NB area	ensheathment		NB area	ensheathment		NB area	ensheathment		NB area	ensheathment		NB area	ensheathment		NB area	ensheathment
	18.919	0.256528		25.66	0.165687		17.324	0.440586		35.217	0.230709		66.409	0.211328		87.548	0.793662		121.506	0.811598
	15.826	0.204983		16.412	0.0857873		19.212	0.498507		45.831	0.42858		77.023	0.351279		44.56	0.621258		121.18	0.725079
	15.24	0		14.686	0.0589623		19.343	0.5072		57.256	0.509567		36.418	0.554101		48.693	0.574775		111.381	0.660426
	14.621	0		15.11	0.422377		19.733	0.110793		62.06	0.490439		88.61	0.335431		63.921	0.499911		142.084	0.719673
	15.337	0		32.433	0.226616		28.851	0.317566		29.115	0.204111		62.579	0.851509		69.76	0.422377		112.361	0.797153
	18.301	0		16.77	0.0984685		27.028	0		29.371	0.0864216		80.528	0.534738		41.82	0.391862		108.115	0.593202
	15.598	0.130539		24.325	0		19.343	0.26759		54.135	0.416165		46.545	0.466895		44.246	0.384944		122.486	0.789819
	15.012	0.26041		19.766	0.0642266		17.291	0		29.698	0.130666		32.296	0.327384		53.634	0.687641		170.174	0.736341
	19.017	0.142658		31.587	0		37.35	0.103635		67.726	0.61236		44.695	0.235022		61.27	0.52599		165.275	0.56086
	11.532	0		16.217	0		20.58	0.0350434		45.282	0.502922		68.454	0.425494		57.857	0.782221		95.454	0.740906
	16.4	0.104085		20.483	0		18.691	0		24.764	0.0855725		39.501	0.350122		42.674	0.16126		113.711	0.775878
	11.434	0		27.615	0.232682		21.068	0.182366		21.693	0.0544196		76.698	0.450386		55.925	0.572386		97.055	0.748816
	14.179	0.0672582		16.999	0.179341		31.554	0.276117		24.339	0.232888		50.277	0.142627		48.783	0.784051		124.602	0.739896
	10.193	0.146096		15.859	0		16.705	0.0803125		26.855	0.421371		34.081	0.28378		89.884	0.619247		179.696	0.612871
	12.872	0		27.55	0		15.598	0.194265		23.13	0.29398		54.951	0.529993		69.446	0.536353		125.883	0.873454
	14.244	0		29.048	0		14.686	0.098593		22.216	0.662582		58.911	0.356414		75.824	0.431895		103.461	0.703455
	14.767	0		35.43	0		32.889	0.260766		40.936	0.393592		46.707	0.242306		63.876	0.527046		90.649	0.802668
	20.974	0		26.963	0.143774		22.371	0.716452		63.119	0.685727		34.048	0.0928694		62.798	0.493468		111.79	0.629043
	14.146	0.0910098		12.774	0.0519481		16.738	0.369		29.86	0.365062		41.157	0.256096		46.986	0.323164		127.805	0.806318
	15.028	0.0351517		17.347	0.185928		20.254	0.243165		62.124	0.55827		83.027	0.63209		60.387	0.412553		112.11	0.790489
	11.99	0		18.491	0.128451		18.626	0.273119		54.464	0.755713		54.286	0.568235		66.291	0.401586		123.001	0.708837
	14.375	0.0491844		19.308	0.0576619		17.617	0.221248		29.374	0.487607		35.282	0.433482		28.932	0.393981		111.149	0.777971
	18.85	0.381639		13.983	0		20.906	0.535646		31.679	0		44.37	0.518467		56.422	0.293948		129.727	0.740542
	12.545	0		14.375	0		16.444	0		29.699	0.191448		32.393	0.166429		80.036	0.213117		114.993	0.672471
	19.242	0.162073		13.133	0		17.063	0.0669505		28.433	0.193769		38.3	0.769567		91.527	0.51961		111.149	0.622851
	15.289	0		14.407	0.0575756		9.15	0		22.915	0.424398					110.5	0.181498		142.86	0.730785
	13.689	0		13.002	0.0656755		36.699	0.240725		24.895	0.315388					106.94	0.832221		109.547	0.717222
	19.766	0		21.627	0		18.235	0.354345		21.877	0.130925					47.994	0.339668		137.795	0.83002
	23.869	0.0638154		15.812	0.182225		13.09	0.311552		26.148	0.288162					49.662	0.33627		114.829	0.701701
	11.299	0		30.775	0		16.51	0.384503		52.981	0.353945					61.108	0.493772		148.469	0.700621
	17.454	0.239378		16.629	0.265767		21.394	0.284132		58.223	0.416319					84.632	0.427135		124.857	0.754224
	12.895	0.204874		18.034	0.0885505		26.539	0.433913		70.467	0.287493					35.241	0.228423		110.948	0.714082
	23.087	0.063456		13.884	0		16.119	0.329598		76.589	0.449855					77.242	0.731524		126.797	0.780337
	21.427	0.268067		27.671	0.0753304		15.761	0.113861		23.446	0.282976					62.595	0.610285		138.442	0.744044
	12.83	0		29.174	0		19.082	0.595276		30.219	0.34265					89.635	0.357687		132.296	0.720202
	24.52	0.0694253		16.629	0.0583925		30.121	0		50.962	0.282864					63.091	0.18476		110.624	0.732014
	15.849	0.102041		11.826	0.218817		19.994	0.233498		50.408	0					53.357	0.245362		144.266	0.755985
	13.823	0		11.565	0.172991		17.936	0.348065								35.466	0.387362		164.132	0.820381
	11.176	0		13.035	0		23.359	0.17471								46.778	0.273317		78.484	0.552115
	16.437	0		35.218	0.0573474		42.83	0.0755206								63.632	0.490611		145.243	0.755976
	21.176	0		14.897	0		16.27	0.182458								44.119	0.229313		113.003	0.733944
	15.831	0		17.903	0.0917388		12.447	0.395386								68.093	0.73451		111.049	0.766375
	14.854	0		19.471	0		17.086	0.482357								57.233	0.228202		106.816	0.683564
	23.681	0		19.536	0		19.929	0.544161								51.374	0.205708		131.566	0.689682
				20.451	0.237852		15.322	0.0520688								79.179	0.177529		116.586	0.809043
																95.628	0.664306
																39.026	0.13684

[truncated: 7 more sheets: fig 7D, fig 7K, S1 fig, S2 fig, S3 fig, S4 fig, S5 fig]
